# Supplementary material for: Antibacterial Meroterpenoids, Merochlorins G–J from the Marine Bacterium Streptomyces sp
Source: Mar Drugs. 2021 Oct 30;19(11):618. doi: 10.3390/md19110618 (PMC8624273; doi:10.3390/md19110618)
Supplement: Supplementary file 1 [file marinedrugs-19-00618-s001.zip]

Archive with 1 entries (1 files):
- marinedrugs-1438765-supplementary.pdf
